# Supplementary material for: Near-Infrared Light Triggered the Shape Memory Behavior of Polydopamine-Nanoparticle-Filled Epoxy Acrylate
Source: Polymers (Basel). 2023 Aug 13;15(16):3394. doi: 10.3390/polym15163394 (PMC10459945; doi:10.3390/polym15163394)
Supplement: Supplementary file 1 [file polymers-15-03394-s001.zip]

Archive with 1 entries (1 files):
- polymers-2540115-supplementary.pdf
